# Supplementary material for: Geographical variation in morphology of Chaetosiphella stipae stipae Hille Ris Lambers, 1947 (Hemiptera: Aphididae: Chaitophorinae)
Source: Sci Rep. 2017 Mar 8;7:43988. doi: 10.1038/srep43988 (PMC5341063; doi:10.1038/srep43988)
Supplement: Supplementary Table S1 [file srep43988-s2.xls]

## Sheet: Table S1
Supplementary Information
Geographical variation in morphology of Chaetosiphella stipae stipae Hille Ris Lambers, 1947 (Hemiptera: Aphididae: Chaitophorinae)
Scientific Reports
Karina Wieczorek, Agnieszka Bugaj-Nawrocka*, Mariusz Kanturski, Gary L. Miller
Department of Zoology, Faculty of Biology and Environmental Protection, University of Silesia, Katowice, Poland
United States Department of Agriculture (USDA), Agricultural Research Service, Systematic Entomology Laboratory, Beltsville, Maryland, USA
* Correspondence: Agnieszka Bugaj-Nawrocka, Department of Zoology, Faculty of Biology and Environmental Protection, University of Silesia, Bankowa 9, 40-007 Katowice, Poland.
E-mail: abugaj-nawrocka@us.edu.pl
Supplementary Table S1: Details of all occurrence localities for Cheatosiphella stipae stipae used in the MaxEnt model with terrestrial ecoregions (as compiled by the Nature Conservancy*)
Species	Country	Coordinates		Origin of the data on the distribution	Terrestrial Ecoregions	Biomes
		Latitude	Longitude
Ch. stipae stipae	Austria	47.869757	16.470170	British Museum of Natural History Collection	Pannonian Mixed Forests	Temperate Broadleaf and Mixed Forests
Ch. stipae stipae	China	36.008862	106.248660	Qiao, Zhang 2002: 760	Ordos Plateau Steppe	Montane Grasslands and Shrublands
Ch. stipae stipae	Czech Republic	50.409990	13.777974	British Museum of Natural History Collection	Central European Mixed Forests	Temperate Broadleaf and Mixed Forests
Ch. stipae stipae	Czech Republic	48.833642	16.679561	Holman 1995: 193	Pannonian Mixed Forests	Temperate Broadleaf and Mixed Forests
Ch. stipae stipae	Germany	50.379742	7.659016	Börner 1950: 3; 1952: 55	Western European Broadleaf Forests	Temperate Broadleaf and Mixed Forests
Ch. stipae stipae	Hungary	47.488471	19.039730	Szelegiewicz 1968: 15	Pannonian Mixed Forests	Temperate Broadleaf and Mixed Forests
Ch. stipae stipae	Hungary	47.574457	18.885989	Szelegiewicz 1968: 15	Pannonian Mixed Forests	Temperate Broadleaf and Mixed Forests
Ch. stipae stipae	Hungary	46.881579	17.960088	Szelegiewicz 1977: 93-94	Pannonian Mixed Forests	Temperate Broadleaf and Mixed Forests
Ch. stipae stipae	Hungary	46.888380	19.440446	Szelegiewicz 1977: 93-94	Pannonian Mixed Forests	Temperate Broadleaf and Mixed Forests
Ch. stipae stipae	Italy	45.721307	7.290621	Jörg, Lampel 1988: 53-54	Alps Conifer And Mixed Forests	Temperate Conifer Forests
Ch. stipae stipae	Italy	46.676423	10.534256	Jörg, Lampel 1990: 354	Alps Conifer And Mixed Forests	Temperate Conifer Forests
Ch. stipae stipae	Italy	46.669759	10.506598	Barbagallo et al. 1995: 21	Alps Conifer And Mixed Forests	Temperate Conifer Forests
Ch. stipae stipae	Kazakhstan	47.734347	82.037533	Juchnevisch 1968: 69	Altai Steppe And Semi-Desert	Temperate Grasslands, Savannas and Shrublands
Ch. stipae stipae	Kazakhstan	54.856481	69.167113	Juchnevisch 1968: 69	Kazakh Forest Steppe	Temperate Grasslands, Savannas and Shrublands
Ch. stipae stipae	Mongolia	48.462113	106.260146	Holman, Szelegiewicz 1972: 11	Daurian Forest Steppe	Temperate Grasslands, Savannas and Shrublands
Ch. stipae stipae	Poland	52.449370	14.676194	Achremowicz 1972: 51	Central European Mixed Forests	Temperate Broadleaf and Mixed Forests
Ch. stipae stipae	Poland	52.476847	14.646427	Wieczorek 2010: 133	Central European Mixed Forests	Temperate Broadleaf and Mixed Forests
Ch. stipae stipae	Russia	52.254830	79.165406	Bozhko 1957: 47; Shaposhnikov 1964: 544	Kazakh Steppe	Temperate Grasslands, Savannas and Shrublands
Ch. stipae stipae	Russia	49.995640	88.681712	Ivanovskaja 1977: 244-245	Altai Alpine Meadow And Tundra	Montane Grasslands and Shrublands
Ch. stipae stipae	Spain	40.665678	-4.695097	Nieto Nafrìa, Mier Durante 1998: 357-358	Iberian Sclerophyllous And Semi-Deciduous Forests	Mediterranean Forests, Woodlands and Scrub
Ch. stipae stipae	Spain	42.137832	-0.421398	Nieto Nafrìa, Mier Durante 1998: 357-358	Iberian Sclerophyllous And Semi-Deciduous Forests	Mediterranean Forests, Woodlands and Scrub
Ch. stipae stipae	Spain	41.630908	-0.818391	Nieto Nafrìa, Mier Durante 1998: 357-358	Iberian Sclerophyllous And Semi-Deciduous Forests	Mediterranean Forests, Woodlands and Scrub
Ch. stipae stipae	Switzerland	46.101181	7.077341	Jörg, Lampel 1988: 53-54; Lampel, Meier 2003: 151	Alps Conifer And Mixed Forests	Temperate Conifer Forests
Ch. stipae stipae	Switzerland	46.107511	7.066620	Jörg, Lampel 1988: 53-54	Alps Conifer And Mixed Forests	Temperate Conifer Forests
Ch. stipae stipae	Switzerland	46.130434	7.092802	Jörg, Lampel 1988: 53-54; Lampel, Meier 2003: 151	Alps Conifer And Mixed Forests	Temperate Conifer Forests
Ch. stipae stipae	Switzerland	46.170902	7.184250	Jörg, Lampel 1988: 53-54; Lampel, Meier 2003: 151	Alps Conifer And Mixed Forests	Temperate Conifer Forests
Ch. stipae stipae	Switzerland	46.231227	7.345442	Jörg, Lampel 1988: 53-54; Lampel, Meier 2003: 151	Alps Conifer And Mixed Forests	Temperate Conifer Forests
Ch. stipae stipae	Switzerland	46.234305	7.334543	Jörg, Lampel 1988: 53-54; Lampel, Meier 2003: 151	Alps Conifer And Mixed Forests	Temperate Conifer Forests
Ch. stipae stipae	Switzerland	46.241838	7.374409	Jörg, Lampel 1988: 53-54	Alps Conifer And Mixed Forests	Temperate Conifer Forests
Ch. stipae stipae	Switzerland	46.284000	7.525066	British Museum of Natural History Collection	Alps Conifer And Mixed Forests	Temperate Conifer Forests
Ch. stipae stipae	Switzerland	46.308739	7.796489	Jörg, Lampel 1988: 53-54; Lampel, Meier 2003: 151	Alps Conifer And Mixed Forests	Temperate Conifer Forests
Ch. stipae stipae	Switzerland	46.455375	8.217674	Jörg, Lampel 1988: 53-54	Alps Conifer And Mixed Forests	Temperate Conifer Forests
Ch. stipae stipae	Tajikistan	38.309777	73.048623	Narzikulov 1970: 360-362	Pamir Alpine Desert And Tundra	Montane Grasslands and Shrublands
Ch. stipae stipae	Turkey	41.251836	33.791407	Özdemir et al. 2005: 98	Northern Anatolian Conifer And Deciduous Forests	Temperate Conifer Forests
Ch. stipae stipae	Ukraine	45.350645	36.468033	Mamontova 1959: 69	Pontic Steppe	Temperate Grasslands, Savannas and Shrublands
Ch. stipae stipae	Ukraine	49.470221	33.888653	Mamontova 1959: 69	East European Forest Steppe	Temperate Broadleaf and Mixed Forests
References:
ACHREMOWICZ J. 1972. Mszyce (Homoptera, Aphidodea) Niziny Wielkopolsko-Kujawskiej. 2. Fragm. Faun. [Warszawa], 18: 361-392.
BARBAGALLO S., BINAZZI A., BOLCHI-SERINI G., CONCI C., LONGO S., MAROTTA S., MARTELLI M., PATTI I., PELLIZZARI G., RAPISARDA C., RUSSO A., TRANFAGLIA A. 1995. Homoptera Sternorrhyncha. In: Checklist delle specie della fauna italiana. 43. Eds. A. MINELLI, S. RUFFO, S. LA POSTA. Bologna, Calderini, p. 1-57.
BÖRNER C. 1950. Neue europäische Blattlausarten. Naumburg, Selbstverlag, p. 1-19.
BOZHKO M.P. 1957. K charakteristike fauny tlej (Aphidoidea) vostočnogo Predkavkaza. Trudy nauč. Inst. Biol. Fak. CHGU, 27: 39-50.
HOLMAN J. 1995. Sternorrhyncha: Aphidinea. In: Terrestrial Invertebrates of the Palava Biosphere Reserve of UNESCO. 1. Eds. R. ROZKOSNY, J. VANHARA. Folia. Fac. Sci. Nat. Uni. Masaryk. Brun., Biol., 92: 189-200.
HOLMAN J., SZELEGIEWICZ H. 1972. Weitere Blattläuse (Homoptera, Aphidodea) aus der Mongolei. Fragm. Faun., 18 (1): 1-22.
IVANOVSKAJA O.I. 1977. Tli zapadnoj Sibiri. 1. Adelgidae-Chaitophoridae. Nowosibirsk, Nauka, p. 1-272.
JÖRG E., LAMPEL G. 1988. Xerothermophile Aphiden der Schweiz und agrenzender Gebiete mit besonderer Berücksichtigung des Kantons Wallis (Homoptera, Aphidina). Mitt. Schweiz. Entomol. Ges., 61: 43-88.
JÖRG E., LAMPEL G. 1990. Eastern elements in the Swiss aphid fauna (Xerothermophilous steppe inhabitants). Acta Phytopathol. Entomol. Hung., 25 (1-4): 351-363.
JUCHNEVITSH L.A. 1968. Tli (Homoptera, Aphidinea) wostocznovo Kazakhstana. In: Pest Insects of Agriculture and Forests of Kazakhstan. Ałma-Ata, Academy of Science of the Kazakh SSR, Proceedings of the Institute of Zoology, 30: 58-95.
LAMPEL G., MEIER W. 2003. Fauna Helvetica 8. Hemiptera: Sternorrhyncha-Aphidina, Teil 1: Non-Aphididae. Centre suisse de cartographie de la faune Schweizerische Entomologische Gesellschaft. Neuchatel, p. 1-312.
MAMONTOVA W.A. 1959. Grass aphids of the Ukraine. Kiev, Academy of Sciences, Ukrainian SSR, p. 1-93.
NARZIKULOV M.N. 1970. New data on the fauna and biology of aphids (Homoptera, Aphidinea) from Middle Asia. Entomol. Obozr., 49 (2): 360-369.
NIETO NAFRIA J.M., MIER DURANTE M.P.1998. Hemiptera, Aphididae I. In: Fauna Ibérica. Eds. M.A. RAMOS, J. ALBA TERCEDOR, X. BELLES I ROS, J. GOSALBEZ I NOGUERA, A. GUERRA SIERRA, E. MACPHERSON MAYOL, F. MARTIN PIERA, J. SERRANO MARINO, J. TEMPLADO GONZALEZ. Madrid, Museo Nacional de Ciencias Naturales, CSIC, 11: 1-424.
ÖZDEMIR I., REMAUDIERÉ G., TOROS S., KILINCER N. 2005. New aphids records from Turkey including the description of a new Lachnus species (Hemiptera, Aphididae). Rev. Fr. Entomol., 27 (3): 97-102.
QIAO G.X., ZHANG G.X. 2002. Taxonomic study of the Chinese subfamily Atheroidinae (Homoptera: Aphidoidea). Dongwu fenlei xuebao, 27 (4): 756-767.
SHAPOSHNIKOV G.KH. 1964. Suborder Aphidinea - Aphids. In: Keys to the Insects of the European part of the USSR I. Ed. G.YA. BEI-BIENKO. Moskwa—Leningrad, Nauka, p. 489-616.
SZELEGIEWICZ H. 1968. Faunistische Ubersicht der Aphidoidea (Homoptera) von Ungarn. Fragm. Faun. [Warszawa], 15 (7): 57-98.
SZELEGIEWICZ H. 1977. Leveltetvek I. - Aphidinea I. Chaitophorinae, Callaphidinae. Fauna Hung., 17 (18): 1-175.
WIECZOREK K. 2010. A monograph of Siphini Mordvilko, 1928 (Hemiptera, Aphidoidea: Chaitophorinae). Katowice: Wydawnictwo Uniwersytetu Śląskiego, p. 1-297.
Terrestrial Nature Conservancy – an American charitable environmental organization; http://maps.tnc.org/files/metadata/TerrEcos.xml), based on:
				Olson DM, Dinerstein E. The Global 200: Priority ecoregions for global conservation. Ann Mo Bot Gard. 2002; 89(2): 199–224.
				Bailey RG. Description of the ecoregions of the United States (2nd ed.). Miscellaneous Publication No. 1391. Washington, D.C.: US Department of Agriculture, US Forest Service. Map scale 1:7,500,000; 1995.
				Wiken EB (compiler). Terrestrial Ecozones of Canada. Ecological Land Classification Series No. 19. Environment Canada, Hull, Que; 1986.
