# Supplementary material for: Geographical variation in morphology of Chaetosiphella stipae stipae Hille Ris Lambers, 1947 (Hemiptera: Aphididae: Chaitophorinae)
Source: Sci Rep. 2017 Mar 8;7:43988. doi: 10.1038/srep43988 (PMC5341063; doi:10.1038/srep43988)
Supplement: Supplementary Table S2 [file srep43988-s3.xls]

## Sheet: Table S2
Supplementary Information
Geographical variation in morphology of Chaetosiphella stipae stipae Hille Ris Lambers, 1947 (Hemiptera: Aphididae: Chaitophorinae)
Scientific Reports
Karina Wieczorek, Agnieszka Bugaj-Nawrocka*, Mariusz Kanturski, Gary L. Miller
Department of Zoology, Faculty of Biology and Environmental Protection, University of Silesia, Katowice, Poland
United States Department of Agriculture (USDA), Agricultural Research Service, Systematic Entomology Laboratory, Beltsville, Maryland, USA
* Correspondence: Agnieszka Bugaj-Nawrocka, Department of Zoology, Faculty of Biology and Environmental Protection, University of Silesia, Bankowa 9, 40-007 Katowice, Poland.
E-mail: abugaj-nawrocka@us.edu.pl
Supplementary Table S2: Details of all morphometric variables and ratios of Chaetosiphella stipae stipae
Place of occurence	BL	ANT	ANT III	ANT IV	BASE	PT	ANT V	ARS	HL	HT II	LSH	LS ANT III	BD ANT III	S1	S7	LS TIBIA	ANT/BL	PT/BASE	V/III	IV/III	LS ANT III/BD ANT III	ARS/III	ARS/HT II
Switzerland	1.8	0.5	0.17	0.06	0.07	0.06	0.13	0.2	1.02	0.15	0.155	0.05	0.02	0.07	0.12	0.075	0.277778	0.857143	0.764706	0.352941	2.5	1.17647	1.33333		BL – body length (from anterior border of the head to the end of cauda)
Switzerland	1.95	0.6	0.19	0.07	0.07	0.06	0.13	0.21	1.25	0.11	0.125	0.045	0.03	0.07	0.12	0.08	0.307692	0.857143	0.684211	0.368421	1.5	1.10526	1.90909		ANT – antennae or their lengths
Switzerland	1.81	0.51	0.18	0.06	0.08	0.07	0.15	0.2	1.15	0.15	0.12	0.05	0.025	0.085	0.13	0.08	0.281768	0.875	0.833333	0.333333	2	1.11111	1.33333		ANT I, II, III, IV, V, VI – lengths of antennal segments I, II, III, IV, V, VI (ratios between antennal segments are simply given as e.g. ‘VI:III’)
Switzerland	1.65	0.45	0.17	0.05	0.07	0.09	0.18	0.2	1.15	0.15	0.1	0.035	0.02	0.04	0.115	0.065	0.272727	1.28571	1.05882	0.294118	1.75	1.17647	1.33333		BASE – basal part of last antennal segment or its length
Switzerland	1.49	0.45	0.15	0.05	0.06	0.08	0.14	0.19	1.05	0.14	0.1	0.04	0.02	0.02	0.13	0.06	0.302013	1.33333	0.933333	0.333333	2	1.26667	1.35714		PT – processus terminalis of last antennal segment or its length
Switzerland	1.45	0.46	0.16	0.06	0.08	0.08	0.16	0.2	1.07	0.13	0.105	0.035	0.02	0.025	0.125	0.06	0.317241	1	1	0.375	1.75	1.25	1.53846		ARS – apical segment of rostrum or its length
Switzerland	1.65	0.47	0.15	0.06	0.07	0.07	0.14	0.2	1.07	0.13	0.105	0.045	0.02	0.03	0.13	0.095	0.284848	1	0.933333	0.4	2.25	1.33333	1.53846		HL – length of hind leg
Switzerland	1.5	0.45	0.15	0.05	0.08	0.06	0.14	0.19	1.04	0.13	0.105	0.05	0.025	0.025	0.145	0.07	0.3	0.75	0.933333	0.333333	2	1.26667	1.46154		HT II – second segment of hind tarsus or its length
Switzerland	1.6	0.51	0.18	0.07	0.08	0.07	0.15	0.2	1.08	0.15	0.115	0.04	0.02	0.035	0.125	0.085	0.31875	0.875	0.833333	0.388889	2	1.11111	1.33333		LSH – length of longest seta of head
Switzerland	1.86	0.51	0.16	0.07	0.07	0.08	0.15	0.18	1.06	0.16	0.115	0.045	0.02	0.035	0.11	0.07	0.274194	1.14286	0.9375	0.4375	2.25	1.125	1.125		LS ANT III – length of longest seta of third antennal segment
Austria	2.24	0.6	0.23	0.09	0.07	0.07	0.14	0.2	1.28	0.14	0.115	0.04	0.025	0.035	0.155	0.075	0.267857	1	0.608696	0.391304	1.6	0.869565	1.42857		BD ANT III – basal articular diameter of ANT III
Austria	2.15	0.57	0.22	0.06	0.07	0.06	0.13	0.19	1.32	0.15	0.155	0.035	0.025	0.035	0.15	0.08	0.265116	0.857143	0.590909	0.272727	1.4	0.863636	1.26667		S1 – the length of the longest seta on the first tergite
Austria	2.25	0.56	0.23	0.08	0.08	0.08	0.16	0.19	1.29	0.15	0.125	0.04	0.02	0.035	0.16	0.08	0.248889	1	0.695652	0.347826	2	0.826087	1.26667		S7 – the length of the longest seta on the seventh tergite
Austria	1.75	0.47	0.2	0.07	0.08	0.08	0.16	0.2	1.06	0.16	0.105	0.035	0.025	0.03	0.13	0.065	0.268571	1	0.8	0.35	1.4	1	1.25		LS TIBIA – length of longest seta of hind tibia
Czech Republic	1.9	0.55	0.23	0.06	0.07	0.06	0.13	0.2	1.25	0.16	0.125	0.055	0.02	0.105	0.12	0.1	0.289474	0.857143	0.565217	0.26087	2.75	0.869565	1.25
Czech Republic	1.71	0.49	0.2	0.06	0.07	0.06	0.13	0.19	1.07	0.14	0.075	0.035	0.02	0.06	0.13	0.065	0.28655	0.857143	0.65	0.3	1.75	0.95	1.35714
Czech Republic	1.93	0.57	0.2	0.07	0.08	0.08	0.15	0.2	1.25	0.16	0.11	0.035	0.025	0.05	0.13	0.065	0.295337	1	0.75	0.35	1.4	1	1.25
Czech Republic	1.91	0.46	0.16	0.07	0.07	0.08	0.15	0.2	1.15	0.15	0.11	0.03	0.02	0.05	0.155	0.07	0.240838	1.14286	0.9375	0.4375	1.5	1.25	1.33333
Czech Republic	1.92	0.55	0.19	0.08	0.06	0.08	0.14	0.18	1.26	0.15	0.105	0.035	0.02	0.02	0.125	0.07	0.286458	1.33333	0.736842	0.421053	1.75	0.947368	1.2
Hungary	1.92	0.53	0.19	0.06	0.07	0.06	0.13	0.18	1.24	0.17	0.1	0.04	0.02	0.06	0.12	0.07	0.276042	0.857143	0.684211	0.315789	2	0.947368	1.05882
Hungary	2.09	0.58	0.22	0.07	0.07	0.06	0.13	0.19	1.19	0.14	0.11	0.05	0.025	0.06	0.125	0.095	0.277512	0.857143	0.590909	0.318182	2	0.863636	1.35714
Hungary	1.7	0.5	0.19	0.06	0.07	0.09	0.16	0.18	1.25	0.15	0.12	0.05	0.02	0.03	0.135	0.075	0.294118	1.28571	0.842105	0.315789	2.5	0.947368	1.2
Poland	1.89	0.61	0.2	0.06	0.07	0.1	0.17	0.2	1.32	0.17	0.125	0.05	0.02	0.05	0.125	0.08	0.322751	1.42857	0.85	0.3	2.5	1	1.17647
Turkey	1.9	0.63	0.2	0.07	0.07	0.08	0.15	0.21	1.2	0.18	0.1	0.035	0.03	0.08	0.12	0.07	0.331579	1.14286	0.75	0.35	1.16667	1.05	1.16667
Kazakhstan	2.02	0.6	0.22	0.08	0.06	0.07	0.13	0.17	1.3	0.16	0.08	0.05	0.025	0.1	0.15	0.1	0.29703	1.16667	0.590909	0.363636	2	0.772727	1.0625
Kazakhstan	2.04	0.6	0.21	0.08	0.08	0.07	0.15	0.17	1.34	0.16	0.1	0.05	0.02	0.095	0.155	0.09	0.294118	0.875	0.714286	0.380952	2.5	0.809524	1.0625
Kazakhstan	1.86	0.68	0.24	0.09	0.08	0.11	0.19	0.16	1.32	0.17	0.125	0.05	0.02	0.1	0.15	0.095	0.365591	1.375	0.791667	0.375	2.5	0.666667	0.941176
Kazakhstan	1.69	0.56	0.2	0.09	0.07	0.08	0.15	0.16	1.16	0.15	0.1	0.045	0.02	0.035	0.14	0.085	0.331361	1.14286	0.75	0.45	2.25	0.8	1.06667
Kazakhstan	1.9	0.65	0.24	0.09	0.07	0.1	0.17	0.16	1.29	0.15	0.115	0.035	0.025	0.02	0.155	0.1	0.342105	1.42857	0.708333	0.375	1.4	0.666667	1.06667
Kazakhstan	1.85	0.6	0.22	0.08	0.08	0.07	0.14	0.2	1.25	0.15	0.1	0.05	0.25	0.025	0.15	0.095	0.324324	0.875	0.636364	0.363636	0.2	0.909091	1.33333
Kazakhstan	1.79	0.57	0.2	0.08	0.07	0.07	0.14	0.18	1.25	0.15	0.1	0.045	0.02	0.035	0.155	0.08	0.318436	1	0.7	0.4	2.25	0.9	1.2
Kazakhstan	2.1	0.6	0.21	0.07	0.07	0.07	0.14	0.17	1.28	0.16	0.08	0.04	0.02	0.04	0.14	0.08	0.285714	1	0.666667	0.333333	2	0.809524	1.0625
Kazakhstan	2.1	0.61	0.21	0.08	0.07	0.09	0.16	0.19	1.3	0.19	0.11	0.05	0.025	0.025	0.16	0.06	0.290476	1.28571	0.761905	0.380952	2	0.904762	1
Mongolia	1.8	0.47	0.19	0.06	0.06	0.08	0.14	0.23	1.15	0.14	0.1	0.05	0.02	0.065	0.11	0.06	0.261111	1.33333	0.736842	0.315789	2.5	1.21053	1.64286
Mongolia	1.81	0.51	0.18	0.07	0.07	0.09	0.18	0.23	1.16	0.15	0.095	0.05	0.02	0.065	0.1	0.06	0.281768	1.28571	1	0.388889	2.5	1.27778	1.53333
Mongolia	1.9	0.5	0.2	0.075	0.075	0.075	0.15	0.22	1.16	0.16	0.1	0.03	0.02	0.06	0.11	0.065	0.263158	1	0.75	0.375	1.5	1.1	1.375
Mongolia	1.75	0.53	0.18	0.06	0.06	0.09	0.15	0.22	1.15	0.15	0.1	0.045	0.02	0.03	0.11	0.075	0.302857	1.5	0.833333	0.333333	2.25	1.22222	1.46667
Mongolia	1.95	0.6	0.2	0.08	0.09	0.07	0.16	0.25	1.17	0.16	0.1	0.05	0.02	0.04	0.12	0.08	0.307692	0.777778	0.8	0.4	2.5	1.25	1.5625
Mongolia	1.92	0.6	0.21	0.07	0.08	0.09	0.17	0.23	1.18	0.15	0.1	0.05	0.02	0.05	0.11	0.08	0.3125	1.125	0.809524	0.333333	2.5	1.09524	1.53333
Mongolia	1.89	0.5	0.17	0.06	0.07	0.09	0.18	0.22	1.15	0.14	0.105	0.04	0.015	0.035	0.095	0.065	0.26455	1.28571	1.05882	0.352941	2.66667	1.29412	1.57143
Mongolia	1.99	0.56	0.2	0.08	0.08	0.09	0.17	0.22	1.22	0.16	0.11	0.045	0.025	0.03	0.115	0.075	0.281407	1.125	0.85	0.4	1.8	1.1	1.375
Mongolia	1.75	0.46	0.16	0.06	0.06	0.07	0.13	0.21	1.1	0.13	0.1	0.03	0.02	0.02	0.1	0.08	0.262857	1.16667	0.8125	0.375	1.5	1.3125	1.61538
Mongolia	2.15	0.6	0.22	0.08	0.07	0.08	0.15	0.25	1.28	0.15	0.11	0.045	0.02	0.035	0.115	0.075	0.27907	1.14286	0.681818	0.363636	2.25	1.13636	1.66667
Mongolia	2	0.49	0.19	0.06	0.06	0.07	0.13	0.22	1.3	0.15	0.11	0.1	0.02	0.03	0.12	0.075	0.245	1.16667	0.684211	0.315789	5	1.15789	1.46667
Mongolia	1.76	0.48	0.17	0.06	0.06	0.07	0.13	0.22	1.25	0.15	0.095	0.045	0.02	0.03	0.13	0.075	0.272727	1.16667	0.764706	0.352941	2.25	1.29412	1.46667
Mongolia	1.89	0.53	0.17	0.06	0.08	0.08	0.16	0.23	1.25	0.15	0.11	0.045	0.03	0.025	0.11	0.08	0.280423	1	0.941176	0.352941	1.5	1.35294	1.53333
Mongolia	1.9	0.47	0.17	0.05	0.07	0.07	0.14	0.22	1.05	0.15	0.1	0.04	0.025	0.1	0.12	0.075	0.247368	1	0.823529	0.294118	1.6	1.29412	1.46667
Mongolia	1.85	0.51	0.19	0.07	0.07	0.07	0.14	0.22	1.16	0.16	0.1	0.045	0.03	0.025	0.1	0.075	0.275676	1	0.736842	0.368421	1.5	1.15789	1.375
Mongolia	1.9	0.56	0.21	0.07	0.07	0.07	0.14	0.21	1.2	0.15	0.11	0.045	0.02	0.02	0.11	0.07	0.294737	1	0.666667	0.333333	2.25	1	1.4
Mongolia	1.9	0.58	0.2	0.08	0.07	0.09	0.16	0.22	1.25	0.15	0.11	0.04	0.03	0.025	0.125	0.075	0.305263	1.28571	0.8	0.4	1.33333	1.1	1.46667
Spain	1.89	0.61	0.21	0.07	0.07	0.08	0.15	0.14	1.26	0.21	0.12	0.05	0.02	0.035	0.15	0.1	0.322751	1.14286	0.714286	0.333333	2.5	0.666667	0.666667
Spain	1.9	0.7	0.22	0.07	0.07	0.08	0.15	0.18	1.3	0.15	0.11	0.055	0.02	0.035	0.16	0.08	0.368421	1.14286	0.681818	0.318182	2.75	0.818182	1.2
Spain	1.8	0.6	0.21	0.08	0.08	0.07	0.15	0.16	1.2	0.15	0.12	0.06	0.02	0.03	0.16	0.085	0.333333	0.875	0.714286	0.380952	3	0.761905	1.06667
Spain	1.94	0.59	0.22	0.09	0.07	0.08	0.15	0.22	1.25	0.19	0.095	0.035	0.02	0.055	0.15	0.08	0.304124	1.14286	0.681818	0.409091	1.75	1	1.15789
Spain	1.85	0.58	0.2	0.07	0.08	0.08	0.16	0.21	1.19	0.15	0.1	0.04	0.02	0.035	0.17	0.1	0.313514	1	0.8	0.35	2	1.05	1.4
Spain	2.2	0.64	0.22	0.07	0.07	0.1	0.17	0.21	1.3	0.15	0.1	0.05	0.02	0.03	0.175	0.1	0.290909	1.42857	0.772727	0.318182	2.5	0.954545	1.4
Spain	1.85	0.64	0.22	0.08	0.08	0.1	0.18	0.14	1.3	0.12	0.125	0.05	0.02	0.03	0.175	0.095	0.345946	1.25	0.818182	0.363636	2.5	0.636364	1.16667
Spain	1.95	0.63	0.23	0.08	0.07	0.1	0.17	0.16	1.35	0.15	0.125	0.035	0.02	0.035	0.125	0.075	0.323077	1.42857	0.73913	0.347826	1.75	0.695652	1.06667
Spain	2.25	0.69	0.25	0.1	0.09	0.1	0.19	0.22	1.46	0.19	0.125	0.05	0.025	0.025	0.175	0.095	0.306667	1.11111	0.76	0.4	2	0.88	1.15789
Spain	2.23	0.74	0.25	0.1	0.08	0.11	0.19	0.2	1.47	0.15	0.125	0.05	0.02	0.02	0.175	0.08	0.331839	1.375	0.76	0.4	2.5	0.8	1.33333
Spain	2.2	0.64	0.2	0.1	0.09	0.1	0.19	0.19	1.43	0.15	0.125	0.05	0.2	0.025	0.15	0.08	0.290909	1.11111	0.95	0.5	0.25	0.95	1.26667
Ch. tshernavini	1.73	0.52	0.15	0.08	0.07	0.08	0.15	0.26	0.94	0.15	0.035	0.015	0.015	0.005	0.1	0.035	0.300578	1.14286	1	0.533333	1	1.73333	1.73333
Ch. tshernavini	1.35	0.5	0.15	0.07	0.07	0.07	0.14	0.25	0.92	0.15	0.03	0.015	0.015	0.005	0.1	0.03	0.37037	1	0.933333	0.466667	1	1.66667	1.66667
Ch. tshernavini	1.42	0.52	0.14	0.08	0.07	0.08	0.15	0.26	0.92	0.14	0.03	0.015	0.015	0.005	0.1	0.03	0.366197	1.14286	1.07143	0.571429	1	1.85714	1.85714
