# Supplementary material for: Geographical variation in morphology of Chaetosiphella stipae stipae Hille Ris Lambers, 1947 (Hemiptera: Aphididae: Chaitophorinae)
Source: Sci Rep. 2017 Mar 8;7:43988. doi: 10.1038/srep43988 (PMC5341063; doi:10.1038/srep43988)
Supplement: Supplementary Table S3 [file srep43988-s4.xls]

## Sheet: Table S3
Supplementary Information
Geographical variation in morphology of Chaetosiphella stipae stipae Hille Ris Lambers, 1947 (Hemiptera: Aphididae: Chaitophorinae)
Scientific Reports
Karina Wieczorek, Agnieszka Bugaj-Nawrocka*, Mariusz Kanturski, Gary L. Miller
Department of Zoology, Faculty of Biology and Environmental Protection, University of Silesia, Katowice, Poland
United States Department of Agriculture (USDA), Agricultural Research Service, Systematic Entomology Laboratory, Beltsville, Maryland, USA
* Correspondence: Agnieszka Bugaj-Nawrocka, Department of Zoology, Faculty of Biology and Environmental Protection, University of Silesia, Bankowa 9, 40-007 Katowice, Poland.
E-mail: abugaj-nawrocka@us.edu.pl
Supplementary Table S3: Details of all occurrence localities for Stipa species used in the MaxEnt model with terrestrial ecoregions (as compiled by the Nature Conservancy*)
Species	Longitude	Latitude		Terrestrial Ecoregions	Biomes
Stipa capillata	85.997245	49.155528		Altai Alpine Meadow And Tundra	Montane Grasslands and Shrublands
Stipa capillata	87.554730	50.319160		Altai Alpine Meadow And Tundra	Montane Grasslands and Shrublands
Stipa capillata	87.902823	50.171678		Altai Alpine Meadow And Tundra	Montane Grasslands and Shrublands
Stipa sibirica	84.879248	51.249882		Altai Montane Forest And Forest Steppe	Temperate Conifer Forests
Stipa sibirica	91.532553	50.174668		Altai Montane Forest And Forest Steppe	Temperate Conifer Forests
Stipa sibirica	94.632486	45.527489		Altai Montane Forest And Forest Steppe	Temperate Conifer Forests
Stipa sareptana	82.721113	47.166726		Altai Steppe And Semi-Desert	Temperate Grasslands
Stipa capillata	82.930000	49.420000		Altai Steppe And Semi-Desert	Temperate Grasslands
Stipa capillata	34.507930	30.998300		Arabian Desert And East Sahero-Arabian Xeric Shrublands	Deserts and Xeric Shrublands
Stipa capillata	21.733330	40.800000		Balkan Mixed Forests	Temperate Broadleaf and Mixed Forests
Stipa dasyphylla	27.308423	43.294627		Balkan Mixed Forests	Temperate Broadleaf and Mixed Forests
Stipa capillata	27.681996	42.403389		Balkan Mixed Forests	Temperate Broadleaf and Mixed Forests
Stipa capillata	14.923515	53.213340		Baltic Mixed Forests	Temperate Broadleaf and Mixed Forests
Stipa dasyphylla	41.791000	43.465000		Caucasus Mixed Forests	Temperate Broadleaf and Mixed Forests
Stipa capillata	44.632532	41.851261		Caucasus Mixed Forests	Temperate Broadleaf and Mixed Forests
Stipa capillata	44.880000	41.200000		Caucasus Mixed Forests	Temperate Broadleaf and Mixed Forests
Stipa capillata	45.250000	40.566670		Caucasus Mixed Forests	Temperate Broadleaf and Mixed Forests
Stipa capillata	10.745688	50.860762		Central European Mixed Forests	Temperate Broadleaf and Mixed Forests
Stipa joannis	14.153570	52.926780		Central European Mixed Forests	Temperate Broadleaf and Mixed Forests
Stipa capillata	14.174700	52.854900		Central European Mixed Forests	Temperate Broadleaf and Mixed Forests
Stipa capillata	14.437431	53.259791		Central European Mixed Forests	Temperate Broadleaf and Mixed Forests
Stipa joannis	14.647828	52.474715		Central European Mixed Forests	Temperate Broadleaf and Mixed Forests
Stipa joannis	15.499989	48.849986		Central European Mixed Forests	Temperate Broadleaf and Mixed Forests
Stipa capillata	15.943610	48.753890		Central European Mixed Forests	Temperate Broadleaf and Mixed Forests
Stipa dasyphylla	16.179117	49.109375		Central European Mixed Forests	Temperate Broadleaf and Mixed Forests
Stipa joannis	18.321768	53.376306		Central European Mixed Forests	Temperate Broadleaf and Mixed Forests
Stipa joannis	18.975024	53.715204		Central European Mixed Forests	Temperate Broadleaf and Mixed Forests
Stipa dasyphylla	19.087409	52.663129		Central European Mixed Forests	Temperate Broadleaf and Mixed Forests
Stipa capillata	20.689352	50.474299		Central European Mixed Forests	Temperate Broadleaf and Mixed Forests
Stipa capillata	21.785500	50.684223		Central European Mixed Forests	Temperate Broadleaf and Mixed Forests
Stipa capillata	21.886046	51.283142		Central European Mixed Forests	Temperate Broadleaf and Mixed Forests
Stipa sibirica	127.978589	42.003283		Changbai Mountains Mixed Forests	Temperate Broadleaf and Mixed Forests
Stipa capillata	33.554191	44.517417		Crimean Submediterranean Forest Complex	Temperate Broadleaf and Mixed Forests
Stipa capillata	33.842099	44.502656		Crimean Submediterranean Forest Complex	Temperate Broadleaf and Mixed Forests
Stipa capillata	106.032220	49.148060		Daurian Forest Steppe	Temperate Grasslands
Stipa sibirica	106.290819	49.750280		Daurian Forest Steppe	Temperate Grasslands
Stipa sibirica	107.028890	49.778060		Daurian Forest Steppe	Temperate Grasslands
Stipa sibirica	107.569395	49.784404		Daurian Forest Steppe	Temperate Grasslands
Stipa sibirica	110.021869	48.326775		Daurian Forest Steppe	Temperate Grasslands
Stipa sibirica	110.101384	48.878871		Daurian Forest Steppe	Temperate Grasslands
Stipa sibirica	110.128718	48.338647		Daurian Forest Steppe	Temperate Grasslands
Stipa splendens	110.443705	48.514934		Daurian Forest Steppe	Temperate Grasslands
Stipa dasyphylla	28.410330	43.579787		East European Forest Steppe	Temperate Broadleaf and Mixed Forests
Stipa capillata	28.518440	43.482110		East European Forest Steppe	Temperate Broadleaf and Mixed Forests
Stipa dasyphylla	31.453635	49.740889		East European Forest Steppe	Temperate Broadleaf and Mixed Forests
Stipa dasyphylla	35.377103	51.339334		East European Forest Steppe	Temperate Broadleaf and Mixed Forests
Stipa dasyphylla	36.093296	51.573417		East European Forest Steppe	Temperate Broadleaf and Mixed Forests
Stipa dasyphylla	36.394823	51.203752		East European Forest Steppe	Temperate Broadleaf and Mixed Forests
Stipa dasyphylla	44.863860	52.942159		East European Forest Steppe	Temperate Broadleaf and Mixed Forests
Stipa dasyphylla	45.510285	55.383487		East European Forest Steppe	Temperate Broadleaf and Mixed Forests
Stipa capillata	44.000583	40.880485		Eastern Anatolian Montane Steppe	Temperate Grasslands
Stipa capillata	44.466935	40.401972		Eastern Anatolian Montane Steppe	Temperate Grasslands
Stipa capillata	44.982605	40.577190		Eastern Anatolian Montane Steppe	Temperate Grasslands
Stipa capillata	45.220000	39.680000		Eastern Anatolian Montane Steppe	Temperate Grasslands
Stipa capillata	111.101390	45.969170		Eastern Gobi Desert Steppe	Deserts and Xeric Shrublands
Stipa capillata	111.229909	45.808242		Eastern Gobi Desert Steppe	Deserts and Xeric Shrublands
Stipa capillata	34.578992	31.571525		Eastern Mediterranean Conifer-Sclerophyllous-Broadleaf Forests	Mediterranean Forests
Stipa capillata	35.426390	32.415900		Eastern Mediterranean Conifer-Sclerophyllous-Broadleaf Forests	Mediterranean Forests
Stipa capillata	35.441104	32.440663		Eastern Mediterranean Conifer-Sclerophyllous-Broadleaf Forests	Mediterranean Forests
Stipa capillata	35.722220	31.765280		Eastern Mediterranean Conifer-Sclerophyllous-Broadleaf Forests	Mediterranean Forests
Stipa capillata	92.657220	49.916940		Great Lakes Basin Desert Steppe	Deserts and Xeric Shrublands
Stipa kirghisorum	93.000000	49.000000		Great Lakes Basin Desert Steppe	Deserts and Xeric Shrublands
Stipa capillata	95.555000	48.933890		Great Lakes Basin Desert Steppe	Deserts and Xeric Shrublands
Stipa capillata	-1.902619	41.806263		Iberian Conifer Forests	Mediterranean Forests
Stipa pennata subsp. eriocaulis	-2.482689	38.875123		Iberian Conifer Forests	Mediterranean Forests
Stipa capillata	-2.600645	37.270240		Iberian Conifer Forests	Mediterranean Forests
Stipa capillata	-2.734041	37.341014		Iberian Conifer Forests	Mediterranean Forests
Stipa capillata	-2.773220	36.907890		Iberian Conifer Forests	Mediterranean Forests
Stipa capillata	-2.809756	37.896649		Iberian Conifer Forests	Mediterranean Forests
Stipa pennata subsp. eriocaulis	-2.986410	37.313030		Iberian Conifer Forests	Mediterranean Forests
Stipa capillata	-0.240000	41.510000		Iberian Sclerophyllous And Semi-Deciduous Forests	Mediterranean Forests
Stipa capillata	0.460142	41.878691		Iberian Sclerophyllous And Semi-Deciduous Forests	Mediterranean Forests
Stipa capillata	0.694075	42.058990		Iberian Sclerophyllous And Semi-Deciduous Forests	Mediterranean Forests
Stipa capillata	-0.694337	41.614771		Iberian Sclerophyllous And Semi-Deciduous Forests	Mediterranean Forests
Stipa capillata	-0.725684	38.446892		Iberian Sclerophyllous And Semi-Deciduous Forests	Mediterranean Forests
Stipa capillata	-0.852017	38.277012		Iberian Sclerophyllous And Semi-Deciduous Forests	Mediterranean Forests
Stipa capillata	-0.880055	40.977444		Iberian Sclerophyllous And Semi-Deciduous Forests	Mediterranean Forests
Stipa capillata	-0.944525	38.102958		Iberian Sclerophyllous And Semi-Deciduous Forests	Mediterranean Forests
Stipa capillata	-0.950000	41.800000		Iberian Sclerophyllous And Semi-Deciduous Forests	Mediterranean Forests
Stipa pennata subsp. eriocaulis	-1.100091	42.100649		Iberian Sclerophyllous And Semi-Deciduous Forests	Mediterranean Forests
Stipa pennata subsp. eriocaulis	-1.299000	41.265000		Iberian Sclerophyllous And Semi-Deciduous Forests	Mediterranean Forests
Stipa capillata	-1.413453	42.522289		Iberian Sclerophyllous And Semi-Deciduous Forests	Mediterranean Forests
Stipa capillata	-1.420000	42.170000		Iberian Sclerophyllous And Semi-Deciduous Forests	Mediterranean Forests
Stipa capillata	-1.497180	42.183230		Iberian Sclerophyllous And Semi-Deciduous Forests	Mediterranean Forests
Stipa capillata	-1.516400	42.247220		Iberian Sclerophyllous And Semi-Deciduous Forests	Mediterranean Forests
Stipa capillata	-1.537619	42.438870		Iberian Sclerophyllous And Semi-Deciduous Forests	Mediterranean Forests
Stipa capillata	-1.557527	42.168838		Iberian Sclerophyllous And Semi-Deciduous Forests	Mediterranean Forests
Stipa capillata	-1.675902	38.434328		Iberian Sclerophyllous And Semi-Deciduous Forests	Mediterranean Forests
Stipa capillata	-1.677561	41.717921		Iberian Sclerophyllous And Semi-Deciduous Forests	Mediterranean Forests
Stipa capillata	-1.695000	42.324000		Iberian Sclerophyllous And Semi-Deciduous Forests	Mediterranean Forests
Stipa capillata	-1.730000	38.570000		Iberian Sclerophyllous And Semi-Deciduous Forests	Mediterranean Forests
Stipa capillata	-1.740000	41.680000		Iberian Sclerophyllous And Semi-Deciduous Forests	Mediterranean Forests
Stipa capillata	-1.808157	41.271944		Iberian Sclerophyllous And Semi-Deciduous Forests	Mediterranean Forests
Stipa capillata	-1.864536	38.023417		Iberian Sclerophyllous And Semi-Deciduous Forests	Mediterranean Forests
Stipa capillata	-1.879890	37.371490		Iberian Sclerophyllous And Semi-Deciduous Forests	Mediterranean Forests
Stipa capillata	-1.895700	42.044360		Iberian Sclerophyllous And Semi-Deciduous Forests	Mediterranean Forests
Stipa capillata	-2.007620	37.270854		Iberian Sclerophyllous And Semi-Deciduous Forests	Mediterranean Forests
Stipa capillata	-2.146510	37.680050		Iberian Sclerophyllous And Semi-Deciduous Forests	Mediterranean Forests
Stipa capillata	-2.183502	39.815575		Iberian Sclerophyllous And Semi-Deciduous Forests	Mediterranean Forests
Stipa capillata	-2.258920	37.025541		Iberian Sclerophyllous And Semi-Deciduous Forests	Mediterranean Forests
Stipa capillata	-2.269578	37.665001		Iberian Sclerophyllous And Semi-Deciduous Forests	Mediterranean Forests
Stipa capillata	-2.338751	37.623367		Iberian Sclerophyllous And Semi-Deciduous Forests	Mediterranean Forests
Stipa capillata	-2.350109	36.978682		Iberian Sclerophyllous And Semi-Deciduous Forests	Mediterranean Forests
Stipa capillata	-2.829971	36.836636		Iberian Sclerophyllous And Semi-Deciduous Forests	Mediterranean Forests
Stipa pennata subsp. eriocaulis	-2.996130	36.858169		Iberian Sclerophyllous And Semi-Deciduous Forests	Mediterranean Forests
Stipa capillata	-3.009869	37.757232		Iberian Sclerophyllous And Semi-Deciduous Forests	Mediterranean Forests
Stipa capillata	-3.346220	40.472618		Iberian Sclerophyllous And Semi-Deciduous Forests	Mediterranean Forests
Stipa capillata	-3.539925	40.314136		Iberian Sclerophyllous And Semi-Deciduous Forests	Mediterranean Forests
Stipa capillata	-3.568770	38.911280		Iberian Sclerophyllous And Semi-Deciduous Forests	Mediterranean Forests
Stipa capillata	-3.662917	38.847459		Iberian Sclerophyllous And Semi-Deciduous Forests	Mediterranean Forests
Stipa capillata	-3.672789	37.652455		Iberian Sclerophyllous And Semi-Deciduous Forests	Mediterranean Forests
Stipa capillata	-4.008128	39.008433		Iberian Sclerophyllous And Semi-Deciduous Forests	Mediterranean Forests
Stipa capillata	-4.414109	40.766427		Iberian Sclerophyllous And Semi-Deciduous Forests	Mediterranean Forests
Stipa capillata	-4.529284	40.641359		Iberian Sclerophyllous And Semi-Deciduous Forests	Mediterranean Forests
Stipa capillata	-4.700628	41.306716		Iberian Sclerophyllous And Semi-Deciduous Forests	Mediterranean Forests
Stipa capillata	-4.841881	36.826499		Iberian Sclerophyllous And Semi-Deciduous Forests	Mediterranean Forests
Stipa capillata	-5.012738	36.981620		Iberian Sclerophyllous And Semi-Deciduous Forests	Mediterranean Forests
Stipa pennata subsp. eriocaulis	13.912060	45.560326		Illyrian Deciduous Forests	Mediterranean Forests
Stipa kirghisorum	84.110195	47.724478		Junggar Basin Semi-Desert	Deserts and Xeric Shrublands
Stipa capillata	65.203740	55.213430		Kazakh Forest Steppe	Temperate Grasslands
Stipa dasyphylla	65.386236	55.567560		Kazakh Forest Steppe	Temperate Grasslands
Stipa capillata	69.240168	54.827468		Kazakh Forest Steppe	Temperate Grasslands
Stipa dasyphylla	69.356400	55.859965		Kazakh Forest Steppe	Temperate Grasslands
Stipa dasyphylla	69.422595	55.570354		Kazakh Forest Steppe	Temperate Grasslands
Stipa dasyphylla	73.407826	55.637316		Kazakh Forest Steppe	Temperate Grasslands
Stipa dasyphylla	82.545932	51.316034		Kazakh Forest Steppe	Temperate Grasslands
Stipa capillata	85.250000	52.566670		Kazakh Forest Steppe	Temperate Grasslands
Stipa sibirica	86.304979	50.620823		Kazakh Forest Steppe	Temperate Grasslands
Stipa sibirica	86.549559	50.515865		Kazakh Forest Steppe	Temperate Grasslands
Stipa capillata	86.676940	50.392780		Kazakh Forest Steppe	Temperate Grasslands
Stipa capillata	58.235572	47.401335		Kazakh Semi-Desert	Deserts and Xeric Shrublands
Stipa capillata	58.282608	47.532602		Kazakh Semi-Desert	Deserts and Xeric Shrublands
Stipa capillata	58.333330	47.516670		Kazakh Semi-Desert	Deserts and Xeric Shrublands
Stipa capillata	58.466670	47.316670		Kazakh Semi-Desert	Deserts and Xeric Shrublands
Stipa capillata	58.999116	47.434169		Kazakh Semi-Desert	Deserts and Xeric Shrublands
Stipa capillata	59.783330	46.816670		Kazakh Semi-Desert	Deserts and Xeric Shrublands
Stipa sareptana	59.816670	48.883337		Kazakh Semi-Desert	Deserts and Xeric Shrublands
Stipa sareptana	78.710520	50.111464		Kazakh Semi-Desert	Deserts and Xeric Shrublands
Stipa kirghisorum	80.000000	49.800000		Kazakh Semi-Desert	Deserts and Xeric Shrublands
Stipa capillata	80.550000	49.983330		Kazakh Semi-Desert	Deserts and Xeric Shrublands
Stipa kirghisorum	58.533333	48.633333		Kazakh Steppe	Temperate Grasslands
Stipa dasyphylla	81.589223	51.135693		Kazakh Steppe	Temperate Grasslands
Stipa dasyphylla	81.714045	51.164669		Kazakh Steppe	Temperate Grasslands
Stipa kirghisorum	81.766667	50.716667		Kazakh Steppe	Temperate Grasslands
Stipa dasyphylla	82.207544	51.346651		Kazakh Steppe	Temperate Grasslands
Stipa dasyphylla	82.353480	51.359619		Kazakh Steppe	Temperate Grasslands
Stipa dasyphylla	83.512058	51.914916		Kazakh Steppe	Temperate Grasslands
Stipa kirghisorum	72.833333	48.250000		Kazakh Upland	Temperate Grasslands
Stipa sibirica	98.891697	48.303168		Khangai Mountains Alpine Meadow	Montane Grasslands and Shrublands
Stipa sibirica	103.646089	47.419440		Mongolian-Manchurian Grassland	Temperate Grasslands
Stipa sibirica	108.675519	47.197394		Mongolian-Manchurian Grassland	Temperate Grasslands
Stipa splendens	109.173693	47.110242		Mongolian-Manchurian Grassland	Temperate Grasslands
Stipa sibirica	110.339254	47.368238		Mongolian-Manchurian Grassland	Temperate Grasslands
Stipa sibirica	111.402271	45.786964		Mongolian-Manchurian Grassland	Temperate Grasslands
Stipa capillata	111.407070	45.788504		Mongolian-Manchurian Grassland	Temperate Grasslands
Stipa sibirica	112.415252	47.602331		Mongolian-Manchurian Grassland	Temperate Grasslands
Stipa capillata	112.560000	45.876110		Mongolian-Manchurian Grassland	Temperate Grasslands
Stipa capillata	113.740280	47.899440		Mongolian-Manchurian Grassland	Temperate Grasslands
Stipa sibirica	113.740291	47.899433		Mongolian-Manchurian Grassland	Temperate Grasslands
Stipa sibirica	114.669174	40.999951		Mongolian-Manchurian Grassland	Temperate Grasslands
Stipa capillata	116.273890	47.619720		Mongolian-Manchurian Grassland	Temperate Grasslands
Stipa capillata	116.755280	46.970830		Mongolian-Manchurian Grassland	Temperate Grasslands
Stipa sibirica	116.998075	43.670574		Mongolian-Manchurian Grassland	Temperate Grasslands
Stipa capillata	117.365560	47.228890		Mongolian-Manchurian Grassland	Temperate Grasslands
Stipa splendens	117.365571	47.228875		Mongolian-Manchurian Grassland	Temperate Grasslands
Stipa capillata	-0.027287	38.659565		Northeastern Spain And Southern France Mediterranean Forests	Mediterranean Forests
Stipa capillata	0.120564	38.810000		Northeastern Spain And Southern France Mediterranean Forests	Mediterranean Forests
Stipa capillata	-0.120000	38.810057		Northeastern Spain And Southern France Mediterranean Forests	Mediterranean Forests
Stipa capillata	-0.179106	38.858737		Northeastern Spain And Southern France Mediterranean Forests	Mediterranean Forests
Stipa capillata	-0.180150	38.769070		Northeastern Spain And Southern France Mediterranean Forests	Mediterranean Forests
Stipa capillata	-0.184108	38.686352		Northeastern Spain And Southern France Mediterranean Forests	Mediterranean Forests
Stipa capillata	2.641081	43.139688		Northeastern Spain And Southern France Mediterranean Forests	Mediterranean Forests
Stipa capillata	2.783500	42.769943		Northeastern Spain And Southern France Mediterranean Forests	Mediterranean Forests
Stipa capillata	3.701755	43.557777		Northeastern Spain And Southern France Mediterranean Forests	Mediterranean Forests
Stipa capillata	3.779161	43.781571		Northeastern Spain And Southern France Mediterranean Forests	Mediterranean Forests
Stipa capillata	3.791600	43.799795		Northeastern Spain And Southern France Mediterranean Forests	Mediterranean Forests
Stipa capillata	3.800131	43.942492		Northeastern Spain And Southern France Mediterranean Forests	Mediterranean Forests
Stipa capillata	3.834931	43.553958		Northeastern Spain And Southern France Mediterranean Forests	Mediterranean Forests
Stipa capillata	5.357051	43.394335		Northeastern Spain And Southern France Mediterranean Forests	Mediterranean Forests
Stipa capillata	-4.594123	41.736793		Northwest Iberian Montane Forests	Mediterranean Forests
Stipa capillata	-4.872599	40.357028		Northwest Iberian Montane Forests	Mediterranean Forests
Stipa capillata	16.948821	48.098456		Pannonian Mixed Forests	Temperate Broadleaf and Mixed Forests
Stipa dasyphylla	17.894333	48.803993		Pannonian Mixed Forests	Temperate Broadleaf and Mixed Forests
Stipa dasyphylla	18.936226	48.162498		Pannonian Mixed Forests	Temperate Broadleaf and Mixed Forests
Stipa dasyphylla	19.301525	47.165104		Pannonian Mixed Forests	Temperate Broadleaf and Mixed Forests
Stipa dasyphylla	19.400325	46.877228		Pannonian Mixed Forests	Temperate Broadleaf and Mixed Forests
Stipa joannis	19.716550	46.932970		Pannonian Mixed Forests	Temperate Broadleaf and Mixed Forests
Stipa capillata	20.877595	48.624219		Pannonian Mixed Forests	Temperate Broadleaf and Mixed Forests
Stipa capillata	21.790254	48.519238		Pannonian Mixed Forests	Temperate Broadleaf and Mixed Forests
Stipa dasyphylla	23.693270	46.537853		Pannonian Mixed Forests	Temperate Broadleaf and Mixed Forests
Stipa capillata	24.218861	45.802477		Pannonian Mixed Forests	Temperate Broadleaf and Mixed Forests
Stipa capillata	21.650000	40.150000		Pindus Mountains Mixed Forests	Mediterranean Forests
Stipa dasyphylla	28.426649	44.966075		Pontic Steppe	Temperate Grasslands
Stipa dasyphylla	28.607240	44.806417		Pontic Steppe	Temperate Grasslands
Stipa dasyphylla	28.711637	44.900475		Pontic Steppe	Temperate Grasslands
Stipa dasyphylla	35.467883	46.950588		Pontic Steppe	Temperate Grasslands
Stipa capillata	35.841200	45.455579		Pontic Steppe	Temperate Grasslands
Stipa dasyphylla	37.077500	47.306944		Pontic Steppe	Temperate Grasslands
Stipa dasyphylla	37.867717	48.871191		Pontic Steppe	Temperate Grasslands
Stipa dasyphylla	38.188168	47.293434		Pontic Steppe	Temperate Grasslands
Stipa dasyphylla	39.849893	48.166647		Pontic Steppe	Temperate Grasslands
Stipa dasyphylla	39.858333	48.150278		Pontic Steppe	Temperate Grasslands
Stipa dasyphylla	40.083589	49.299671		Pontic Steppe	Temperate Grasslands
Stipa dasyphylla	41.735878	49.605646		Pontic Steppe	Temperate Grasslands
Stipa dasyphylla	41.837912	44.977153		Pontic Steppe	Temperate Grasslands
Stipa capillata	41.852000	45.129000		Pontic Steppe	Temperate Grasslands
Stipa capillata	42.843597	45.301305		Pontic Steppe	Temperate Grasslands
Stipa dasyphylla	43.980436	49.031934		Pontic Steppe	Temperate Grasslands
Stipa capillata	44.483300	48.516700		Pontic Steppe	Temperate Grasslands
Stipa dasyphylla	45.090539	50.581740		Pontic Steppe	Temperate Grasslands
Stipa dasyphylla	56.743774	51.193603		Pontic Steppe	Temperate Grasslands
Stipa sibirica	104.980823	50.299737		Sayan Montane Conifer Forests	Temperate Conifer Forests
Stipa sibirica	102.795291	49.385273		Selenge-Orkhon Forest Steppe	Temperate Grasslands
Stipa sibirica	104.444083	49.606906		Selenge-Orkhon Forest Steppe	Temperate Grasslands
Stipa capillata	97.705000	48.776390		Selenge-Orkhon Forest Steppe	Temperate Grasslands
Stipa capillata	-1.177453	37.572302		Southeastern Iberian Shrubs And Woodlands	Mediterranean Forests
Stipa capillata	-1.705820	37.386150		Southeastern Iberian Shrubs And Woodlands	Mediterranean Forests
Stipa capillata	-1.907918	37.090680		Southeastern Iberian Shrubs And Woodlands	Mediterranean Forests
Stipa capillata	-2.088301	36.860860		Southeastern Iberian Shrubs And Woodlands	Mediterranean Forests
Stipa capillata	-2.552368	36.871043		Southeastern Iberian Shrubs And Woodlands	Mediterranean Forests
Stipa capillata	-8.600000	39.550000		Southwest Iberian Mediterranean Sclerophyllous And Mixed Forests	Mediterranean Forests
Stipa capillata	-8.613166	37.625055		Southwest Iberian Mediterranean Sclerophyllous And Mixed Forests	Mediterranean Forests
Stipa kirghisorum	72.162108	42.537298		Tian Shan Foothill Arid Steppe	Temperate Grasslands
Stipa sibirica	107.284881	49.077718		Trans-Baikal Conifer Forests	Boreal Forests/Taiga
Stipa dasyphylla	57.928468	53.358481		Ural Montane Forests And Tundra	Boreal Forests/Taiga
Stipa dasyphylla	60.147695	54.986322		West Siberian Taiga	Boreal Forests/Taiga
Stipa capillata	10.545846	51.257463		Western European Broadleaf Forests	Temperate Broadleaf and Mixed Forests
Stipa capillata	11.579655	50.854120		Western European Broadleaf Forests	Temperate Broadleaf and Mixed Forests
Stipa capillata	15.038208	49.749276		Western European Broadleaf Forests	Temperate Broadleaf and Mixed Forests
Stipa eriocaulus	7.263781	47.943270		Western European Broadleaf Forests	Temperate Broadleaf and Mixed Forests
Stipa dasyphylla	86.949778	54.351038		Western Siberian Hemiboreal Forests	Temperate Broadleaf and Mixed Forests
References:
GBIF Data Portal – www.gbif.org
Terrestrial Nature Conservancy – an American charitable environmental organization; http://maps.tnc.org/files/metadata/TerrEcos.xml), based on:
				Olson DM, Dinerstein E. The Global 200: Priority ecoregions for global conservation. Ann Mo Bot Gard. 2002; 89(2): 199–224.
				Bailey RG. Description of the ecoregions of the United States (2nd ed.). Miscellaneous Publication No. 1391. Washington, D.C.: US Department of Agriculture, US Forest Service. Map scale 1:7,500,000; 1995.
				Wiken EB (compiler). Terrestrial Ecozones of Canada. Ecological Land Classification Series No. 19. Environment Canada, Hull, Que; 1986.
