# Supplementary material for: Geographical variation in morphology of Chaetosiphella stipae stipae Hille Ris Lambers, 1947 (Hemiptera: Aphididae: Chaitophorinae)
Source: Sci Rep. 2017 Mar 8;7:43988. doi: 10.1038/srep43988 (PMC5341063; doi:10.1038/srep43988)
Supplement: Supplementary Table S4 [file srep43988-s5.xls]

## Sheet: Table S4
Supplementary Information
Geographical variation in morphology of Chaetosiphella stipae stipae Hille Ris Lambers, 1947 (Hemiptera: Aphididae: Chaitophorinae)
Scientific Reports
Karina Wieczorek, Agnieszka Bugaj-Nawrocka*, Mariusz Kanturski, Gary L. Miller
Department of Zoology, Faculty of Biology and Environmental Protection, University of Silesia, Katowice, Poland
United States Department of Agriculture (USDA), Agricultural Research Service, Systematic Entomology Laboratory, Beltsville, Maryland, USA
* Correspondence: Agnieszka Bugaj-Nawrocka, Department of Zoology, Faculty of Biology and Environmental Protection, University of Silesia, Bankowa 9, 40-007 Katowice, Poland.
E-mail: abugaj-nawrocka@us.edu.pl
Supplementary Table S4: The results of evaluation methods for different Maxent settings
Species	Settings			Evaluation method
	maximum number of background points	feature type (Auto or LQP - linear, quadratic and product)	maximum number of iterations	AUC	P-ROC AUC	Fixed P-ROC AUC	pAUC Ratio	AIC	AICc	∆AICc	BIC
Ch. stipae stipae (climatic variables only)	10000	Auto	500	0.864	0.884942	0.907652	1.77099	1059.34	1078.29	22.0718	1077.8		Comment: Better results were obtained by model marked by (*). However, over such a large area used in the modeling, it is desirable to use much more background points. Therefore, model marked by (!) was selected.
			1000	0.86	0.886505	0.908786	1.77408	1058.21	1076.4	20.1865	1076.23
			5000	0.856	0.882924	0.904859	1.76689	1055.32	1069.94	13.7175	1071.88
		LQP	500	0.858	0.900704	0.92836	1.80301	1055.57	1059.48	3.26207	1064.95
			1000	0.868	0.899781	0.926385	1.80105	1054.22	1058.01	1.78678	1063.46	(*)
			5000	0.848	0.902697	0.927072	1.80664	1056.62	1061.93	5.70797	1067.47
	50000	Auto	500	0.861	0.876494	0.889437	1.75336	1055.7	1075.24	19.0209	1074.17
			1000	0.866	0.88496	0.906426	1.77091	1054.9	1071.06	14.8465	1072.05
			5000	0.86	0.880497	0.898046	1.76167	1056.02	1076.81	20.5898	1074.92
		LQP	500	0.861	0.897598	0.925426	1.79682	1052.74	1056.36	0.145783	1061.83
			1000	0.858	0.894399	0.923622	1.79059	1052.73	1056.22	0	1061.67	(!)
			5000	0.859	0.89657	0.924082	1.79473	1053.18	1056.81	0.587303	1062.27
Ch. stipae stipae (climatic variables + host plants potential range)	10000	Auto	500	0.852	0.84704	0.900803	1.70014	1054.11	1068.99	25.6209	1070.82
			1000	0.847	0.864499	0.909126	1.73317	1053.32	1067.65	24.2803	1069.59
			5000	0.842	0.846809	0.897308	1.699	1052.35	1063.96	20.5859	1067.01
		LQP	500	0.858	0.85507	0.88946	1.7127	1043.45	1046.2	2.83098	1051.36
			1000	0.854	0.858628	0.89198	1.71966	1044.15	1046.82	3.44586	1051.91
			5000	0.848	0.862169	0.895063	1.72667	1044.53	1047.52	4.14592	1052.74
	50000	Auto	500	0.843	0.850516	0.892782	1.70485	1051.88	1066.9	23.5297	1068.59
			1000	0.835	0.852394	0.891251	1.70803	1052.69	1069.86	26.4887	1070.42
			5000	0.85	0.856289	0.89656	1.71604	1053.26	1070.56	27.1941	1070.85
		LQP	500	0.863	0.862663	0.897648	1.72795	1040.49	1043.37	0	1048.55	(!)
			1000	0.863	0.86614	0.899189	1.73462	1041.22	1043.74	0.368784	1048.84
			5000	0.872	0.861114	0.891268	1.7242	1043.06	1046.05	2.67563	1051.26
Stipa species	10000	Auto	500	0.876	0.918237	0.938965	1.83737	6126.96	6152.47	30.8	6263.86
		LQP	500	0.863	0.936413	0.946625	1.87305	6150.03	6151.98	30.3137	6190.48
	50000	Auto	500	0.888	0.911997	0.929488	1.82464	6102.37	6138.83	17.1621	6260.63
			1000	0.891	0.910918	0.9323	1.82279	6094.84	6121.67	0	6234.01
			5000	0.888	0.909589	0.932114	1.82024	6096.5	6124.96	3.2956	6239.55
		LQP	500	0.873	0.932685	0.944284	1.86565	6123.77	6125.68	4.01386	6163.9
			1000	0.875	0.930008	0.938772	1.86018	6123.56	6125.24	3.57496	6161.1	(!)
			5000	0.871	0.928146	0.939576	1.85657	6130.61	6132.65	10.9786	6172.04
Range	Regularization multiplier for model with previosly chosen settings			AUC	P-ROC AUC	Fixed P-ROC AUC	pAUC Ratio	AIC	AICc	∆AICc	BIC
Ch. stipae stipae (climatic variables only)	rm = 0.5			0.863	0.903744	0.930524	1.80899	1048.52	1052.8	0	1058.34	(!)
	rm =0.75			0.854	0.900261	0.92725	1.80205	1049.7	1053.32	0.523276	1058.79
	rm = 1			0.858	0.894399	0.923622	1.79059	1052.73	1056.22	3.42123	1061.67
	rm = 1.25			0.86	0.896458	0.925587	1.79469	1056.8	1060.82	8.01902	1066.33
	rm = 1.5			0.851	0.89864	0.925859	1.79883	1058.64	1062.13	9.33276	1067.58
	rm = 1.75			0.851	0.903635	0.929122	1.80863	1061.7	1065.19	12.3918	1070.64
	rm = 2			0.849	0.897758	0.924587	1.79703	1063.48	1066.97	14.1767	1072.42
	rm = 2.5			0.838	0.899176	0.925249	1.79978	1066.95	1070.28	17.4797	1075.59
Ch. stipae stipae (climatic variables + host plants potential range)	rm = 0.5			0.846	0.879242	0.907896	1.76024	1040.43	1045.44	2.07432	1050.98
	rm =0.75			0.868	0.868472	0.900511	1.73914	1040.43	1043.61	0.238491	1048.94	(!)
	rm = 1			0.863	0.862663	0.897648	1.72795	1040.49	1043.37	0	1048.55
	rm = 1.25			0.862	0.859358	0.891702	1.72098	1042.19	1044.81	1.442	1049.96
	rm = 1.5			0.862	0.854824	0.888896	1.71216	1044.38	1046.92	3.5485	1052
	rm = 1.75			0.854	0.858448	0.891128	1.71921	1047.67	1050.44	7.07166	1055.58
	rm = 2			0.857	0.848955	0.889594	1.70146	1050.44	1053.38	10.0101	1058.51
	rm = 2.5			0.855	0.847137	0.887087	1.69772	1054.25	1057.24	13.8649	1062.46
Stipa species	rm = 0.5			0.876	0.931788	0.942079	1.8638	6127.34	6129.19	4.37522	6166.82
	rm =0.75			0.872	0.931547	0.941748	1.86331	6128.23	6130.28	5.45961	6169.66
	rm = 1			0.875	0.930008	0.938772	1.86018	6123.56	6125.24	0.426135	6161.1
	rm = 1.25			0.878	0.931666	0.942282	1.86357	6123.43	6125.24	0.419422	6161.06	(!)
	rm = 1.5			0.872	0.929122	0.938125	1.85842	6126.55	6128.19	3.37829	6163.76
	rm = 1.75			0.873	0.92312	0.933167	1.84645	6123.05	6124.82	0	6161.56
	rm = 2			0.872	0.927478	0.938682	1.85522	6130.21	6132.12	7.30334	6170.34
	rm = 2.5			0.877	0.927208	0.937083	1.85462	6129.54	6131.51	6.6962	6170.32
